# Supplementary material for: Optimization based automated curation of metabolic reconstructions
Source: BMC Bioinformatics. 2007 Jun 20;8:212. doi: 10.1186/1471-2105-8-212 (PMC1933441; doi:10.1186/1471-2105-8-212)
Supplement: Additional file 1 — Testable hypotheses for E. coli. The abbreviations used are from the E. coli iJR904 model. [file 1471-2105-8-212-S1.xls]

## Sheet: hypotheses
metabolite name	mechanism	# of reactions added/modified	reaction added/modified
crn	2	1	L-carnitine dehydratase
btn	3	1	uptake from extracellular space
pac	2	1	phenylpyruvate decarboxylase
hqn	3	1	uptake from extracellular space
tma	3	1	uptake from extracellular space
tmao	3	1	uptake from extracellular space
4mhetz	1	1	HETZK
selnp	3	1	uptake from extracellular space
amob	3	1	uptake from extracellular space
dms	3	1	uptake from extracellular space
pacald	2	1	phenylpyruvate decarboxylase
aconm	3		uptake from extracellular space
g3pc	1	1	GPDDA1
tcynt	2	5	putative cyanide hydratase
			formiminoglutamate hydrolase
			imidazolone-5-propionate hydrolase
			urocanase
			histidase
4ahmmp	1	1	HMPK1
gbbtn	(1+2)	2	L-carnitine dehydratase
			CRNt7
dmso	3	1	uptake from extracellular space
dmbzid	1	3	ADOCBLS
			NNDMBRT
			RZ5PP
dann	3	1	uptake from extracellular space
dtbt	3	1	uptake from extracellular space
ctbt	2	1	L-carnitine dehydratase
btnso	3	1	uptake from extracellular space
seln	3	1	uptake from extracellular space
cinnm	2	1	phenylammonia lyase
2pglyc	1	1	PGLYCP
gp4g	1	1	GP4GH
2dhglcn	1	1	2DGLCNRx
			2DGLCNRy*
3dgulnp	1	2	KG6PDC
			X5PL3E
acon-T	3	1	uptake from extracellular space
cbi	1	3	CBIAT
			ADOCBLS
			ACBIPGT
betald	1	1	BETALDx
			BETALDy*
5prdmbz	1	2	ADOCBLS
			RZ5PP
rdmbzi	1	1	ADOCBLS
adocbip	1	2	ADOCBLS
			ACBIPGT
agdpcbi	1	1	ADOCBLS
adocbi	1	3	CBIAT
			ADOCBLS
			ACBIPGT
ap4a	1	1	AP4AH
8aonn	3	1	uptake from extracellular space
3dhguln	(1+2)	3	KG6PDC
			X5PL3E
			L-xylulose kinase
23doguln	(1+2)	4	KG6PDC
			X5PL3E
			L-xylulose kinase
			DOGULNR
cyan	2	5	putative cyanide hydratase
			formiminoglutamate hydrolase
			imidazolone-5-propionate hydrolase
			urocanase
			histidase
pc_EC	1	3	GPDDA1
			PLIPA3
			LPLIPA3
o2-	1	1	SPODM
inost	2	1	inositol-1-phosphate synthase
g3pi	(1+2)	2	inositol-1-phosphate synthase
			GPDDA5
mi1p-D	1	1	inositol-1-phosphate synthase
crncoa	2	1	L-carnitine dehydratase
bbtcoa	3	1	uptake from extracellular space
ctbtcoa	3	1	uptake from extracellular space
phaccoa	2	1	phenylpyruvate decarboxylase
pmcoa	3	1	uptake from extracellular space
itp	3	1	uptake from extracellular space
idp	3	1	uptake from extracellular space
xu5p-L	1	1	X5PL3E
arbt6p	3	1	uptake from extracellular space
dxyl	1	1	DXYLK
25dkglcn	1	1	DKGLCNR2y
			DKGLCNR2x
2dhguln	1	1	2DGULRx
			2DGULRy
peamn	(1+2)	2	phenylpyruvate decarboxylase
			PEAMNO
agpc_EC	1	1	LPLIPA3
			LPLIPA5
ap5a	1		AP5AH
apoACP	3		uptake from extracellular space
cenchddd	2	1	phenylalanine ammonia lyase
g3ps	1	1	GPDDA3
legend
*	alternate solution

## Sheet: added reactions details
Reactions	Accession number	E Value	Best hit in E. coli	Accession number
formiminoglutamate hydrolase	CAB15974	9e-13,3e-17	arginase/agmatinase/formimionoglutamate hydrolase	ZP_00926290
Histidase	BAA06644	3.8, 0.003	Putative formate acetyltransferase 3	NP_752838
imidazolone-5-propionate hydrolase	CAB15973	0.007,3e-07	guanine deaminase	YP_542247
inositol-1-phosphate synthase	1GR0_A	no similarity	hypothetical protein EcolE_01002634
phenylalanine ammonia lyase	AAC18871	8.6 , 3e-04	Ornithine/acetylornithine aminotransferase	ZP_00705888
phenylpyruvate decarboxylase	CAI09866	1e-21,2e-23	acetolactate synthase isozyme III	YP_539126
Urocanase	BAA06643	0.006, 3e-07	hypothetical protein Z4243	NP_289474
L-carnitine dehydratase	in e coli
putative cyanide hydratase	in e coli
