# Supplementary material for: Optimization based automated curation of metabolic reconstructions
Source: BMC Bioinformatics. 2007 Jun 20;8:212. doi: 10.1186/1471-2105-8-212 (PMC1933441; doi:10.1186/1471-2105-8-212)
Supplement: Additional file 2 — Testable hypotheses for S. cerevisiae. The abbreviations used are from the S. cerevisiae iND750 model. [file 1471-2105-8-212-S2.xls]

## Sheet: added reactions details
Reactions	NCBI Accession number	E Value	Best hit in S. cerevisiae	NCBI Accession number	Organism
methionine &gamma;-lyase	NP_743468	1e-58,1e-68	Cystathionine gamma-lyase	NP_009390	Pseudomonas putida
2-hydroxyglutarate synthase( no gene identified yet)	------------------------	------------------------	------------------------	------------------------	E. coli
2-oxoglutarate reductase/ phosphoglycerate dehydrogenase	ZP_00726837	2e-14, 3e-18	3-phosphoglycerate dehydrogenase	NP_012191	Bacillus subtilis
deoxyribose-phosphate aldolase	AAA97277	7.7, 0.006	Phosphatidylinositol 3-kinase TOR2	P32600	Mycoplasma pneumoniae
D-lactate dehydrogenase	AAA60530	2, 3e-04	Protein of unknown function	NP_013578	E. coli
L-tryptophan aminotransferase	no information	no information	no information	no information	Enterobacter cloacae
Methylglyoxal synthase	BAA35728	1.5, 0.001	carbamyl phosphate synthetase	CAA60825	E. coli
phenylpyruvate decarboxylase	CAI09866	3E-35, 1e-39	Chain A, Pyruvate Decarboyxlase	1QPB_A	Azoarcus sp. EbN1
tagatose-1,6-bisphosphate aldolase 2	BAB37440	1e-12, 1e-16	Fructose 1,6-bisphosphate aldolase	NP_012863	E. coli
tryptophan 2-monooxygenase	AAY39694	2.2, 5e-05	orf:PZA105	CAA65222	E. coli
5,10-methylenetetrahydrofolate reductase(present in the cytosol)	BAE77369	1E-38, 2e-42	Isozyme of methylenetetrahydrofolate reductase	NP_011390	E. coli
adenine phosphoribosyltransferase(present in cytosol)	BAE76248	2E-25, 1e-29	Adenine phosphoribosyltransferase	NP_013690	E. coli
guanylate kinase(present in cytosol)	BAE77645	9E-38, 7e-42	Guanylate kinase	NP_010742	E. coli
putative NAD+ kinase(present in cytosol)	BAA16500	2E-27, 6e-28	ATP-NADH kinase	NP_010873	E. coli
adenylate kinase(present in cytosol and mitochondria)	BAE76253	7E-51, 5e-55	Adenylate kinase	NP_010512	E. coli

## Sheet: cytosol
metabolite name	mechanism	# of reactions added/modified	reaction added/modified	evidence if directionality reversed
ch4s	2	1	methionine &gamma;-lyase	-
pac	2	1	phenylpyruvate decarboxylase
lgt-S	2	1	Methylglyoxal synthase
pdx5p	1	1	PYDXNK	reversible in e.coli
pydxn	1	1	PYDXNK	reversible in e.coli
pydx5p	1	1	PYDXNK	reversible in e.coli
pydx	1	1	PYAM5PO	reversible in e.coli
pacald	2	1	phenylpyruvate decarboxylase
mthgxl	2	1	Methylglyoxal synthase
indpyr	2	1	L-tryptophan aminotransferase
id3acald	2	1	L-tryptophan aminotransferase
ind3acnl	2	2	tryptophan 2-monooxygenase
	1	1	NTRLASE	no information
iad	2	1	tryptophan 2-monooxygenase
glyald	1	1	ALCD19y	reversibility unspecified
etha	1	1	ETHAK	unspecified in other organisms
dolichol	3	1	transport reaction
dha	1	1	DHAK	unspecified in other organisms
lac-D	2	2	Methylglyoxal synthase
			D-lactate dehydrogenase
4h2oglt	1	1	EHGLAT	unspecified in other organisms
35ccmp	1	1	PDE5	irreversible in e coli
2mcit	2	2	2-oxoglutarate reductase
		1	2-hydroxyglutarate synthase
4gudbutn	3	1
pad	2	1	phenylpyruvate decarboxylase
	1		amid2	unspecified in other organisms
raffin	1	1	RAFGH
4hpro-LT	4	1	1p3h5c-tr
3ophb_5	1	1	HBZOPT6	reversible in E. coli
2oph_5	3	1	transport reaction
2omph_5	3	1	transport reaction
2ohph_5	3	1	transport reaction
cmaphis	3	1	transport reaction
caphis	3	1	transport reaction
5fthf	4		5fthfr
ind3ac	2	1	tryptophan 2-monooxygenase
ppcoa	2	2	2-oxoglutarate reductase
	2	1	2-hydroxyglutarate synthase
mhpglu	3	1	transport reaction
hpglu	3	1	transport reaction
35cgmp	1	1	PDE4	no information
drib	2	2	deoxyribose-phosphate aldolase
	1	1	DRBK	no information
tag6p-D	2	2	tagatose-1,6-bisphosphate aldolase 2
	1	2	pfk_2	reversible in e coli
tagp-D	2	1	tagatose-1,6-bisphosphate aldolase 2
f1p	1	1	ALCD19y	reversibility unspecified
2dr5p	2	1	deoxyribose-phosphate aldolase
phthr	3	1	transport reaction
4hthr	3	1	transport reaction
ohpb	3	1	transport reaction
1p3h5c	4	1	1p3h5c-tr
35cdamp	1	1	PDE2
35cimp	1	1	PDE3
4gudbd	3	1	transport reaction
6dg	1	1	DGGH	no information
acybut	1	1	NTRLASE3	no information
aprop	1	1	NTRLASE2	no information
e4hglu	1	1	EHGLAT	no information
glp	3	1	transport reaction
tglp	3	1	transport reaction
acACP	4	2	acACP, ACP transport
ACP	4	2	acACP, ACP transport
ddcaACP	4	2	malACP, ACP transport
hdeACP	4	2	malACP, ACP transport
malACP	4	2	malACP, ACP transport
myrsACP	4	2	malACP, ACP transport
octeACP	4	2	malACP, ACP transport
palmACP	4	2	malACP, ACP transport
tdeACP	4	2	malACP, ACP transport
cer1_24	(1+4)	3	CYSTLp*, FA160tp**, ttccoa transport
cer1_26	(1+4)	3	CYSTLp*, FA160tp**, hexccoa transport
cer2_24	(1+4)	3	CYSTLp*, FA160tp**, ttccoa transport
cer2'_24	(1+4)	3	CYSTLp*, FA160tp**, ttccoa transport
cer2_26	(1+4)	3	CYSTLp*, FA160tp**, ttccoa transport
cer2'_26	(1+4)	3	CYSTLp*, FA160tp**, ttccoa transport
cer3_24	(1+4)	3	CYSTLp*, FA160tp**, ttccoa transport
cer3_26	(1+4)	3	CYSTLp*, FA160tp**, hexccoa transport
hexccoa	(1+4)	3	CYSTLp*, FA160tp**, hexccoa transport
ipc124_SC	(1+4)	3	CYSTLp*, FA160tp**, hexccoa transport
ipc126_SC	(1+4)	3	CYSTLp*, FA160tp**, hexccoa transport
ipc224_SC	(1+4)	3	CYSTLp*, FA160tp**, ttccoa transport
ipc226_SC	(1+4)	3	CYSTLp*, FA160tp**, hexccoa transport
ipc324_SC	(1+4)	3	CYSTLp*, FA160tp**, ttccoa transport
ipc326_SC	(1+4)	3	CYSTLp*, FA160tp**, hexccoa transport
mip2c124_SC	(1+4)	3	CYSTLp*, FA160tp**, ttccoa transport
mip2c126_SC	(1+4)	3	CYSTLp*, FA160tp**, hexccoa transport
mip2c224_SC	(1+4)	3	CYSTLp*, FA160tp**, ttccoa transport
mip2c226_SC	(1+4)	3	CYSTLp*, FA160tp**, hexccoa transport
mip2c324_SC	(1+4)	3	CYSTLp*, FA160tp**, ttccoa transport
mip2c326_SC	(1+4)	3	CYSTLp*, FA160tp**, hexccoa transport
mipc124_SC	(1+4)	3	CYSTLp*, FA160tp**, ttccoa transport
mipc126_SC	(1+4)	3	CYSTLp*, FA160tp**, hexccoa transport
mipc224_SC	(1+4)	3	CYSTLp*, FA160tp**, ttccoa transport
mipc226_SC	(1+4)	3	CYSTLp*, FA160tp**, hexccoa transport
mipc324_SC	(1+4)	3	CYSTLp*, FA160tp**, ttccoa transport
mipc326_SC	(1+4)	3	CYSTLp*, FA160tp**, hexccoa transport
ocdcaACP	4	2	malACP, ACP transport
ocdcyaACP	4	2	malACP, ACP transport
octdp_5	(1+4)	3	CYSTLp*, FA160tp**, hexccoa transport
ttccoa	(1+4)	3	CYSTLp*, FA160tp**, ttccoa transport
Legend
*	CYSTLp	no evidence
**	FA160tp	no evidence

## Sheet: mitochondrion
metabolite name	mechanism	# of reactions added/modified	reaction added/modified	evidence if directionality reversed
quln	1	1	NMNATm	not reversible in e coli
prpp	1	1	NMNATm	not reversible in e coli
pap	1	1	ACACT1m	not reversible in e coli
pan4p	1	1	ACACT1m	not reversible in e coli
nicrnt	1	1	NMNATm	not reversible in e coli
nmn	1	1	NMNATm	reversible in e coli
id3acald	1	1	ALDD20ym	reversible in e coli
lac-D	1	1	D-LACDm	reversible in e coli
2mcit	1	1	MCITLm	reversible in e coli
ind3ac	1	1	ALDD20xm	no evidence
fmn	1	1	FMNATm	no evidence
aacoa	1	1	ACACT1m	reversible in other organisms
hmgcoa	1	1	ACACT1m	no information
dnad	1	1	NMNATm	reversible in e coli
5mthf	2	1	5,10-methylenetetrahydrofolate reductase(present in the cytosol)
ade	2	1	adenine phosphoribosyltransferase(present in cytosol)
cdpdag_SC	2	1	pyrimidine (deoxy)nucleoside triphosphate pyrophosphohydrolase
dagpy_SC	2	1	pyrimidine (deoxy)nucleoside triphosphate pyrophosphohydrolase
ctp	2	1	pyrimidine (deoxy)nucleoside triphosphate pyrophosphohydrolase
cmp	2	1	pyrimidine (deoxy)nucleoside triphosphate pyrophosphohydrolase
nac	(1+4)	2	FMNATm	no evidence
			adprib transport
ncam	(1+4)	2
lgt-S	4	2	lgt-S transport
			gthrd transport
gthrd	4	2	lgt-S transport
			gthrd transport
lac-L	4	1	lac-L transport
hco3	4	1	hco3 transport
malcoa	4	1	malcoa-transport
dpcoa	4	1	cpcoa transport
itp	4	2	itp transport
			idp transport
idp	4	2	itp transport
			idp transport
and	2	1	adenine phosphoribosyltransferase(present in cytosol)
gua	4	1	r1p transport
r1p	4	1	r1p transport
ala-L	4	1	ala-L transport
trdox	4	2	trdox transport
			trdrd transport
trdrd	4	2	trdox transport
			trdrd transport
adprib	4	2
gtp	4	2	gtp transport
			gdp transport
gdp	4	2	gtp transport
			gdp transport
4h2oglt	fixed_cytosol
3ophb_5	fixed_cytosol
4hbz	fixed_cytosol
acACP	fixed_cytosol
ACP	fixed_cytosol
ddcaACP	fixed_cytosol
hdeACP	fixed_cytosol
malACP	fixed_cytosol
myrsACP	fixed_cytosol
octeACP	fixed_cytosol
palmACP	fixed_cytosol
tdeACP	fixed_cytosol
dcaACP	fixed_cytosol
ocACP	fixed_cytosol
ocdcaACP	fixed_cytosol
ocdcyaACP	fixed_cytosol
octdp_5	fixed_cytosol
ribflv	not_fixable
lald-L	not_fixable
itacon	not_fixable
clpn_SC	not_fixable
4hpro-LT	not_fixable
2omph_5	not_fixable
ppp9	not_fixable
pppg9	not_fixable
pheme	not_fixable
itaccoa	not_fixable
2ombzl_5	not_fixable
2omhmbl_5	not_fixable
2ommbl_5	not_fixable
pg_SC	not_fixable
pgp_SC	not_fixable
ahcys	not_fixable
amet	not_fixable
gsn	not_fixable
fe2	not_fixable

## Sheet: vacuole
metabolite name	mechanism	compartment	# of reactions added/modified	reaction added/modified
pi	4	vacuole	2	atp and adp transport
atp	4	vacuole	2	atp and adp transport
adp	4	vacuole	2	atp and adp transport

## Sheet: peroxisome
metabolite name	mechanism	# of reactions added/modified	reaction added/modified
crn	1	2	FA80tp*, FAO80p**
h2o	1	2	FA80tp*, FAO80p**
icit	1	2	FA80tp*, FAO80p**
stcoa	1	2	FA80tp*, FAO80p**
oaa	1	2	FA80tp*, FAO80p**
cyst-L	1	2	FA80tp*, FAO80p**
h2o2	1	2	FA80tp*, FAO80p**
ddca	1	2	FA80tp*, FAO80p**
occoa	1	2	FA80tp*, FAO80p**
octa	1	2	FA80tp*, FAO80p**
cit	1	2	FA80tp*, FAO80p**
co2	1	2	FA80tp*, FAO80p**
ac	1	2	FA80tp*, FAO80p**
acrn	1	2	FA80tp*, FAO80p**
o2	1	2	FA80tp*, FAO80p**
nh4	1	2	FA80tp*, FAO80p**
ppi	1	2	FA80tp*, FAO80p**
nadph	1	2	FA80tp*, FAO80p**
nadh	1	2	FA80tp*, FAO80p**
nadp	1	2	FA80tp*, FAO80p**
nad	1	2	FA80tp*, FAO80p**
tdcoa	1	2	FA80tp*, FAO80p**
pmtcoa	1	2	FA80tp*, FAO80p**
coa	1	2	FA80tp*, FAO80p**
accoa	1	2	FA80tp*, FAO80p**
mal-L	1	2	FA80tp*, FAO80p**
ttc	1	2	FA80tp*, FAO80p**
hdca	1	2	FA80tp*, FAO80p**
pyr	1	2	FA80tp*, FAO80p**
asp-L	1	2	FA80tp*, FAO80p**
hcys-L	1	2	FA80tp*, FAO80p**
3hdcoa	1	2	FA80tp*, FAO80p**
3hddcoa	1	2	FA80tp*, FAO80p**
3hhdcoa	1	2	FA80tp*, FAO80p**
3hodcoa	1	2	FA80tp*, FAO80p**
3htdcoa	1	2	FA80tp*, FAO80p**
3hxccoa	1	2	FA80tp*, FAO80p**
3odcoa	1	2	FA80tp*, FAO80p**
3oddcoa	1	2	FA80tp*, FAO80p**
3ohxccoa	1	2	FA80tp*, FAO80p**
3otdcoa	1	2	FA80tp*, FAO80p**
dc2coa	1	2	FA80tp*, FAO80p**
dca	1	2	FA80tp*, FAO80p**
dcacoa	1	2	FA80tp*, FAO80p**
dd2coa	1	2	FA80tp*, FAO80p**
hdcoa	1	2	FA80tp*, FAO80p**
hdd2coa	1	2	FA80tp*, FAO80p**
hexc	1	2	FA80tp*, FAO80p**
hexccoa	1	2	FA80tp*, FAO80p**
hxc2coa	1	2	FA80tp*, FAO80p**
ocdycacoa	1	2	FA80tp*, FAO80p**
od2coa	1	2	FA80tp*, FAO80p**
odecoa	1	2	FA80tp*, FAO80p**
td2coa	1	2	FA80tp*, FAO80p**
tdecoa	1	2	FA80tp*, FAO80p**
ttccoa	1	2	FA80tp*, FAO80p**
3ohdcoa	1	2	FA80tp*, FAO80p**
pi	1	2	FA80tp*, FAO80p**
ddcacoa	1	2	FA80tp*, FAO80p**
atp	1	2	FA80tp*, FAO80p**
amp	1	2	FA80tp*, FAO80p**
adp	1	2	FA80tp*, FAO80p**
hdcea	1	2	FA80tp*, FAO80p**
ttdca	1	2	FA80tp*, FAO80p**
ttdcea	1	2	FA80tp*, FAO80p**
3ohodcoa	1	2	FA80tp*, FAO80p**
nmn	2	2	NAD transport, adenylate kinase
glx	not_fixable
3hacoa	not_fixable
3oacoa	not_fixable
acoa	not_fixable
34hpp	fixed_cytosol
4h2oglt	fixed_cytosol
akg	fixed_cytosol
h	fixed_cytosol
tyr-L	fixed_cytosol
glu-L	fixed_cytosol
e4hglu	fixed_cytosol
Legend
*	FA80tp	reversible in other organisms
**	FAO80p	no information in MetaCyc regarding reversibility

## Sheet: nucleus
metabolite name	mechanism	# of reactions added/modified	reaction added/modified	evidence if directionality reversed
co2	2	2	glutamate synthase (present in cytosol)
			putative NAD+ kinase
akg	2	2	glutamate synthase (present in cytosol)
			putative NAD+ kinase
hco3	2	2	glutamate synthase (present in cytosol)
			putative NAD+ kinase
atp	2	2	glutamate synthase (present in cytosol)
			putative NAD+ kinase
ump	1	1	RNDr2n
udp	2	2	RNDR2n	reversible in e coli
adp	2	2	glutamate synthase (present in cytosol)
			putative NAD+ kinase
dump	2	2	RNDR2n	reversible in e coli
dudp	2	2	RNDR2n	reversible in e coli
dgdp	2	2	RNDR3n	reversible in e coli
glu-L	2	2	glutamate synthase (present in cytosol)
			putative NAD+ kinase
gln-l	2	2	glutamate synthase (present in cytosol)
			putative NAD+ kinase
ptd1ino_SC	1	1	PIN4Kn_SC	no evidence
ptd4ino_SC	1	1	PIN4Kn_SC	no evidence
2omph_5	not fixable
2ohph_5	not fixable
coa	not fixable
accoa	not fixable
hcit	not fixable
gdp	1		RNDR2n	reversible in e coli
cdp	1		RNDR2n	reversible in e coli
dcdp	1		RNDR2n	reversible in e coli
dadp	(1+4)	2	RNDR2n	reversible in e coli
			atp transport
trdox	1	1	RNDR2n	reversible in e coli
trdrd	1	1	RNDR2n	reversible in e coli
ahcys	not fixable
amet	not fixable

## Sheet: golgi
metabolite name	mechanism	# of reactions added/modified	reaction added/modified
h2o	2	1	guanylate kinase(present in cytosol)
co2	2	1	guanylate kinase(present in cytosol)
h	2	1	guanylate kinase(present in cytosol)
pi	2	1	guanylate kinase(present in cytosol)
atp	2	1	guanylate kinase(present in cytosol)
gmp	2	1	guanylate kinase(present in cytosol)
gdp	2	1	guanylate kinase(present in cytosol)
adp	2	1	guanylate kinase(present in cytosol)
pe_sc	2	1	guanylate kinase(present in cytosol)
ps_sc	2	1	guanylate kinase(present in cytosol)
gdpmann	not fixable
m1macchitppdol	not fixable
m2macchitppdol	not fixable
m3macchitppdol	not fixable
m4macchitppdol	not fixable
macchitppdol	not fixable
