# Supplementary material for: Optimization based automated curation of metabolic reconstructions
Source: BMC Bioinformatics. 2007 Jun 20;8:212. doi: 10.1186/1471-2105-8-212 (PMC1933441; doi:10.1186/1471-2105-8-212)
Supplement: Additional file 3 — (GapFind). The (GapFind) formulation in the GAMS modeling language. [file 1471-2105-8-212-S3.gms]

$INLINECOM /*  */

OPTION decimals = 8
       sysout = off
       solprint = on
       reslim = 100000
       iterlim = 10000000
       domlim = 10
       limcol = 10
       limrow = 10
       optca = 0.0000001
       optcr = 0.0
       work = 10000000
       nlp = minos5
       mip = cplex; 


/* This model identifies the root and downstream blocked metabolites in a metabolic reconstruction*/
       

SETS

	i  		metabolites	
/*the text file containining metabolite names must be input here*/
$include "metabolites.txt"; 

	j  		reactions
/*the text file containining reaction names must be input here*/
$include "rxnnames.txt";

	rev(j)			reversible reactions
/*the text file containining  names of reversible reactions must be input here*/
$ include "rev.txt";

	cytosol(i)	cytosolic metabolites
/*the text file containining  names of cytosolic metabolites must be input here*/
$ include "cytosol_metabolites.txt";

	extracellular(i)	extracellular metabolites
/*the text file containining  names of extracellular metabolites must be input here*/
$ include "extracellular_metabolites.txt";

alias(m,i,mm,k);

;

Parameters
  UB(j)
  LB(j)
  S(i,j)	stoichiometric coefficients
/*input the stoichiometric matrix here*/
$  include "mat.txt"; 
  Sneg(i,j)	only purpose is for printing output
  maxgro
  num
  on
;

Sneg(i,j) = -S(i,j);	/* Again, it's only purpose is for printing output */

/*Set lower and upper bounds on fluxes accordingly*/
LB(j) = 0;
LB(j)$rev(j) = -100;
UB(j) = 100;

VARIABLES
	v(j)			fluxes
	z			objective;	

biNARY VARIABLE
	xp(i)			is reaction on or off 
	w(i,j)
;

EQUATIONS
	modeldef(i),obj,modeldef1(i), prodconsirrev1,prodconsirrev2,prodconsrev1,prodconsrev2,binarycons
;

Modeldef(i)$(cytosol(i) and not extracellular(i)).. sum(j$S(i,j),S(i,j)*v(j))=g=0;

Modeldef1(i)$(not cytosol(i) and not extracellular(i)).. sum(j$S(i,j),S(i,j)*v(j))=e=0;

obj..z=e=sum(i,xp(i));


modeldef1(i)..sum(j$((S(i,j) ne 0 and rev(j)) or (S(i,j) gt 0 and not rev(j))),s(i,j)*v(j))=g=0.0001*xp(i);

prodconsirrev1(i,j)$(  (S(i,j) gt 0 and not rev(j)) )..v(j)=g=0.001*w(i,j);

prodconsirrev2(i,j)$( (S(i,j) gt 0 and not rev(j)) )..v(j)=l=100*w(i,j);

prodconsrev1(i,j)$(  (S(i,j) ne 0 and rev(j)) )..S(i,j)*v(j)=g=0.001-100*(1-w(i,j));

prodconsrev2(i,j)$( (S(i,j) ne 0 and rev(j)) )..S(i,j)*v(j)=l=100*w(i,j);

binarycons(i)..sum(j$((S(i,j) ne 0 and rev(j) ) or (S(i,j) gt 0 and not rev(j) )), w(i,j))=g=xp(i);


model gapfind/
	Modeldef
	Modeldef1
	obj
	prodconsirrev1
	prodconsirrev2
	prodconsrev1
	prodconsrev2
	binarycons
/;
v.lo(j)=LB(j);
v.up(j)=UB(j);
gapfind.optfile=1;
	
solve gapfind using mip maximizing z;
