# Supplementary material for: Optimization based automated curation of metabolic reconstructions
Source: BMC Bioinformatics. 2007 Jun 20;8:212. doi: 10.1186/1471-2105-8-212 (PMC1933441; doi:10.1186/1471-2105-8-212)
Supplement: Additional file 4 — (GapFill). The (GapFill) formulation in the GAMS modeling language. [file 1471-2105-8-212-S4.gms]

$INLINECOM /*  */

OPTION decimals = 8
       sysout = off
       solprint = on
       reslim = 100000
       iterlim = 10000000
       domlim = 1000
       limcol = 1000
       limrow = 1000
       optca = 0.0000001
       optcr = 0.0
       work = 10000000
       nlp = minos5
       mip = cplex; 
       
/* This program determines the minimal number of modifications required to restore connectivity of each blocked metabolite in the model*/
SETS
	i  		
/*input all metabolites here*/

	j  	
/*input all reactions here*/	

	model(j)
/*input reactions of the model organism that is to be curated here*/	

	database(j)	
/*input reactions from the external database here*/
	
	rev(j)			reversible reactions

	common(j)
/*input common between model and database here*/
	
	blockermet(i)
/*input blocked metabolites determined in GapFind here*/
	
	cytosol(i)
/*input cytosolic  metabolites in the model here*/

	extracellular(i)
/*input extracellular metabolites in the model here*/
;

Parameters

  UB(j)
  LB(j)
  block(j)
  on
  S(i,j)
/*input stoichiometric matrix here*. 
  Sneg(i,j)
;

Sneg(i,j)=-S(i,j);

/*define bounds on fluxes*/
UB(j)$(model(j) ) = 100;
LB(j)$(model(j)) = -100;
LB(j)$(model(j) and not rev(j)) = 0;
loop(j$(database(j)),
UB(j) = 100;
LB(j) = -100;
);

VARIABLES
	v(j)			fluxes
	Z1			objective;	

biNARY VARIABLE
	y(j)			is reaction on or off 
	w(i,j)
;

EQUATIONS
	modeldef1(i)
	modeldef2(i)
	obj1
	con1
	boundcon1(j)
	boundcon2(j)
	boundcon3(j)
	boundcon4(j)
	boundcon5(j)
	prodcons1
	prodcons2
	binarycons
;

alias (i,k,kk);

Modeldef(i)$(cytosolic(i) and not extracellular(i)) ..  sum(j$(S(i,j)),S(i,j)*v(j))=g=0;

Modeldef1(i)$(not cytosolic(i) and not extracellular(i))..  sum(j$(S(i,j)),S(i,j)*v(j))=e=0;

obj1 .. z1 =e= sum(j$(database(j)), y(j)) ;

boundcon1(j)$(model(j)).. v(j) =l= UB(j);

boundcon2(j)$(model(j) and rev(j)) .. v(j) =g= LB(j);

boundcon3(j)$(database(j) and  not  model(j)) .. v(j) =g= LB(j)*y(j);

boundcon4(j)$(database(j) and not model(j)) .. v(j) =l= UB(j)*y(j);

boundcon5(j)$( model (j) and not rev(j)) .. v(j) =g= -1000*y(j);

prodcons1(i,j)$(ord(i) eq on and S(i,j) ne 0)..S(i,j)*v(j)=g=1-1000*(1-w(i,j));

prodcons2(i,j)$(ord(i) eq on and S(i,j) ne 0)..S(i,j)*v(j)=l=1000*w(i,j);

binarycons(i)$(ord(i) eq on)..sum(j$(s(i,j) ne 0), w(i,j))=g=1;

model primal/ 
	Modeldef1
	obj1 
	boundcon1
	boundcon2
	boundcon3
	boundcon4
	boundcon5
	prodcons1
	prodcons2
	binarycons
/;
v.fx(j)$(common(j))=0;
solve gapfill using mip minimizing z;
